# Supplementary material for: Shared genetic architecture between psychiatric and insulin-related traits in the general population
Source: Neurosci Appl. 2026 Jun 17;5:107017. doi: 10.1016/j.nsa.2026.107017 (PMC13312545; doi:10.1016/j.nsa.2026.107017)
Supplement: Multimedia component 2 [file mmc2.xlsx]

## Sheet: S4_Sensitivity_analysis_EFA
S4. Exploratory factor analysis. Factor loadings
	One Factor Model		Two Factor Model			Three Factor Model				Four Factor Model
	Factor 1		Factor 1	Factor 2		Factor 1	Factor 2	Factor 3		Factor 1	Factor 2	Factor 3	Factor 4
adhd_total_symp	0.514		0.451			0.453	0.475	0.17		0.154	1.027	0.15	0.415
social_withdrawal			0.147			0.137	-0.244			-0.218	0.272	-0.137	0.799
ocs_ocd				0.163			-0.459	-0.101			-0.54	-0.102
BMI	0.464		0.454	-0.15		0.44		-0.127		0.35	0.21	-0.159	0.154
HOMA_IR	0.96		0.952	-0.233		0.939	-0.124	-0.346		0.946		-0.375
FIns	-0.998		-0.97	0.11		-0.974		0.105		-1.02	-0.123		0.166
FGlu	-0.379		-0.265	0.904		-0.196	-0.187	0.841		-0.177		0.986
HbA1c	0.152			0.59			0.594	-0.292			0.491	-0.372
HOMA_B	0.772		0.869	0.516		0.906	-0.265	0.372		0.902		0.462
2h_Glu			-0.193	-0.336		-0.2	0.527				0.239		0.358
We performed sensitivity analyses including traits 2hGlu and HOMA-B that did not significantly correlate to any of the disorders.
The performed sensitivity analyses suggest that it is unlikely to achieve/derive reliable genetic factors (with good or acceptable model fit) from traits which are not genetically correlated.

## Sheet: S5_Sensitivity_analysis_CFA
S5. Confirmatory factor analysis
One-factor model
Model fit statistics
χ2	df	P value	AIC	CFI	SRMR
130.44	9	9.62492e-24	154.4	0.81	0.126
Two-factor model
Model fit statistics
χ2	df	P value	AIC	CFI	SRMR
Error in usermodel(LDSCoutput_symp, estimation = "DWLS", model = model_2factor, : Error: model not converged
Three-factor model
Model fit statistics
χ2	df	P value	AIC	CFI	SRMR
Error in usermodel(LDSCoutput_symp, estimation = "DWLS", model = model_3factor, : Error: model not converged
Four-factor model
Model fit statistics
χ2	df	P value	AIC	CFI	SRMR
Error in usermodel(LDSCoutput_symp, estimation = "DWLS", model = model_4factor, : Error: model not converged
*AIC = Akaike Information Criterion, CFI = Comparative Fit Index, SRMR = Squared Root Mean Residual.
We performed sensitivity analyses including traits 2hGlu and HOMA-B that did not significantly correlate to any of the disorders.
The performed sensitivity analyses suggest that it is unlikely to achieve/derive reliable genetic factors (with good or acceptable model fit) from traits which are not genetically correlated.

## Sheet: S6_Model_Fit_statistics
S6. Confirmatory factor analysis
One-factor model
Model fit statistics
χ2	df	P value	AIC	CFI	SRMR
26.72	5	6.45182e-05	46.72	0.91	0.0895
Two-factor model
Model fit statistics
χ2	df	P value	AIC	CFI	SRMR
13.21	7	0.067	41.21	0.977	0.079
Three-factor model
Model fit statistics
χ2	df	P value	AIC	CFI	SRMR
8.52	3	0.036	32.52	0.98	0.0611
Four-factor model
Model fit statistics
χ2	df	P value	AIC	CFI	SRMR
39.7	8	3.63355e-06	79.7	0.934	0.111
*AIC = Akaike Information Criterion, CFI = Comparative Fit Index, SRMR = Squared Root Mean Residual.

## Sheet: S7_Standardized_factor_loadings
S7. Standardized factor loadings
Trait	Residual genetic variance (θ)	% genetic variance explained by latent structure	F1	F2	F3
adhd_total_symp	0.7078004	2921996	NA	0.5405479	NA
BMI	0.6265888	3734112	0.4384233	0.2426537	NA
FGlu	0.6276623	3723377	NA	-0.6101947	NA
FIns	0.1314861	8685139	-0.9319409	NA	NA
HbA1c	0.0010000	9990000	NA	12465181	0.8971689
HOMA_IR	0.0010000	9990000	10158171	NA	NA
ocs_ocd	0.7959380	2040620	NA	NA	0.4517314
Standardized factor loadings represent genetic associations between each trait and latent factors. The proportion of SNP heritability explained reflects total variance accounted for by the correlated latent structure (1 − standardized residual genetic variance). Due to correlated factors and cross-loadings, variance is not partitioned into independent factor-specific components.
